# Supplementary material for: Development and validation of predictive models for myopia onset and progression using extensive 15-year refractive data in children and adolescents
Source: J Transl Med. 2024 Mar 17;22:289. doi: 10.1186/s12967-024-05075-0 (PMC10946190; doi:10.1186/s12967-024-05075-0)
Supplement: Supplementary file 2 — Additional file 2: Table S1. Detailed predictive performance of the myopia prediction model in the testing set. Table S2. Detailed predictive performance of the high myopia prediction model in the testing set. [file 12967_2024_5075_MOESM2_ESM.xlsx]

## Sheet: Supplementaty Table S1
Prediction_year	Num_tatol(not myopia,myopia)	Num_test	AUC	Accuracy	F1_score	Precision	Recall (Sensitivity)	Specificity	Brier Score	Prediction_year_36	Num_36	AUC_36	Accuracy_36	F1_score_36	Precision_36	Recall(Sensitivity)_36	Specificity_36	Brier Score_36	Prediction_year_714	Num_714	AUC_714	Accuracy_714	F1_score_714	Precision_714	Recall(Sensitivity)_714	Specificity_714	Brier Score_714	Prediction_year_1518	Num_1518	AUC_1518	Accuracy_1518	F1_score_1518	Precision_1518	Recall(Sensitivity)_1518	Specificity_1518	Brier Score_1518
1st year	57501(48512, 8989)	23001	0.953	0.971	0.91	0.894	0.926	0.986	0.085	1st year	15835	0.917	0.979	0.877	0.914	0.842	0.994	0.08	1st year	7016	0.959	0.952	0.929	0.887	0.977	0.905	0.097	1st year	150	0.933	0.913	0.812	0.7	0.966	0.923	0.097
2st year	44058(34680, 9378)	17624	0.895	0.911	0.802	0.745	0.868	0.951	0.065	2st year	12541	0.847	0.911	0.693	0.635	0.761	0.923	0.067	2st year	4998	0.919	0.912	0.895	0.843	0.955	0.939	0.062	2st year	85	0.921	0.882	0.815	0.688	1	0.808	0.042
3st year	31978(23126, 8852)	12792	0.887	0.901	0.828	0.802	0.855	0.888	0.083	3st year	9133	0.857	0.895	0.757	0.726	0.791	0.897	0.088	3st year	3602	0.919	0.918	0.911	0.895	0.927	0.87	0.069	3st year	57	0.897	0.895	0.864	0.826	0.905	0.816	0.095
4st year	23513(15235, 8278)	9406	0.879	0.886	0.84	0.828	0.853	0.833	0.095	4st year	6791	0.857	0.875	0.791	0.771	0.813	0.832	0.104	4st year	2580	0.914	0.914	0.916	0.918	0.913	0.902	0.07	4st year	35	0.915	0.914	0.914	0.889	0.941	0.823	0.084
5st year	16182(9135, 7047)	6473	0.894	0.889	0.879	0.831	0.932	0.806	0.101	5st year	4566	0.882	0.872	0.842	0.777	0.919	0.806	0.113	5st year	1875	0.924	0.929	0.939	0.926	0.953	0.792	0.072	5st year	32	0.95	0.938	0.923	0.857	1	0.833	0.078
6st year	13326(6685, 6641)	5331	0.889	0.89	0.895	0.851	0.945	0.76	0.101	6st year	3864	0.88	0.876	0.873	0.821	0.932	0.739	0.112	6st year	1438	0.916	0.928	0.943	0.917	0.971	0.773	0.071	6st year	29	0.841	0.828	0.815	0.733	0.917	0.8	0.11
7st year	10604(5840, 4764)	4242	0.891	0.898	0.913	0.871	0.96	0.743	0.101	7st year	3045	0.881	0.883	0.892	0.839	0.952	0.67	0.114	7st year	1178	0.921	0.939	0.955	0.938	0.973	0.817	0.064	7st year	19	0.875	0.895	0.917	0.846	1	0.889	0.099
8st year	8784(5154, 3630)	3514	0.897	0.909	0.926	0.89	0.966	0.756	0.088	8st year	2433	0.876	0.885	0.903	0.856	0.956	0.719	0.114	8st year	1052	0.955	0.965	0.974	0.962	0.986	0.883	0.031	8st year	29	0.864	0.897	0.923	0.857	1	0.692	0.104
9st year	7123(4252, 2871)	2850	0.921	0.93	0.943	0.921	0.967	0.77	0.079	9st year	1861	0.899	0.908	0.923	0.892	0.955	0.716	0.103	9st year	971	0.967	0.972	0.978	0.971	0.986	0.899	0.031	9st year	18	1	1	1	1	1	1	0.07
10st year	2636(1564, 1072)	1055	0.858	0.866	0.889	0.875	0.902	0.674	0.126	10st year	821	0.856	0.862	0.883	0.868	0.899	0.723	0.135	10st year	223	0.885	0.892	0.916	0.923	0.91	0.717	0.093	10st year	11	0.714	0.636	0.667	0.5	1	0.429	0.303
11st year	1542(962, 580)	617	0.848	0.854	0.882	0.892	0.873	0.592	0.144	11st year	468	0.831	0.838	0.869	0.882	0.858	0.727	0.099	11st year	146	0.898	0.904	0.923	0.923	0.923	0.803	0.152
12st year	829(513, 316)	332	0.845	0.855	0.886	0.89	0.882	0.53	0.171	12st year	255	0.859	0.867	0.894	0.899	0.888	0.714	0.167	12st year	75	0.81	0.827	0.869	0.878	0.86	0.739	0.165
13st year	454(267, 187)	182	0.866	0.863	0.887	0.925	0.852	0.745	0.167	13st year	140	0.859	0.857	0.881	0.914	0.851	0.769	0.17	13st year	41	0.89	0.878	0.906	0.96	0.857	0.758	0.158
14st year	199(117, 82)	80	0.875	0.875	0.878	0.878	0.878	0.625	0.181	14st year	52	0.923	0.923	0.926	0.926	0.926	0.545	0.133	14st year	26	0.851	0.846	0.846	0.917	0.786	0.75	0.27

## Sheet: Supplementaty Table S2
Prediction_year	Num_total(not high myopia, highmyopia)	Num_test	AUC	Accuracy	F1_score	Precision	Recall (Sensitivity)	Specificity	Brier Score	Prediction_year_36	Num_36	AUC_36	Accuracy_36	F1_score_36	Precision_36	Recall(Sensitivity)_36	Specificity_36	Brier Score_36	Prediction_year_714	Num_714	AUC_714	Accuracy_714	F1_score_714	Precision_714	Recall(Sensitivity)_714	Specificity_714	Brier Score_714	Prediction_year_1518	Num_1518	AUC_1518	Accuracy_1518	F1_score_1518	Precision_1518	Recall(Sensitivity)_1518	Specificity_1518	Brier Score_1518
1st year	37416(36971,445)	14966	0.997	0.994	0.795	0.66	1	0.994	0.012	1st year	18027	0.999	0.997	0.771	0.627	1	0.997	0.019	1st year	18670	0.996	0.991	0.803	0.671	1	0.991	0.011	1st year	719	0.988	0.976	0.785	0.646	1	0.975	0.017
2st year	27811(27103,708)	11124	0.962	0.967	0.594	0.431	0.958	0.967	0.024	2st year	14216	0.958	0.988	0.595	0.438	0.929	0.988	0.032	2st year	13214	0.956	0.946	0.595	0.43	0.967	0.945	0.022	2st year	381	0.912	0.895	0.574	0.415	0.931	0.892	0.036
3st year	19981(19079,902)	7992	0.934	0.929	0.545	0.384	0.939	0.929	0.059	3st year	10478	0.931	0.972	0.495	0.343	0.888	0.974	0.066	3st year	9235	0.913	0.883	0.556	0.393	0.948	0.877	0.054	3st year	268	0.908	0.836	0.56	0.389	1	0.817	0.084
4st year	14409(13409,1000)	5763	0.909	0.904	0.569	0.413	0.914	0.903	0.096	4st year	7636	0.917	0.955	0.486	0.336	0.877	0.956	0.089	4st year	6579	0.877	0.846	0.584	0.428	0.918	0.837	0.137	4st year	194	0.925	0.881	0.777	0.635	1	0.851	0.077
5st year	10047(9054,993)	4019	0.863	0.879	0.58	0.442	0.842	0.883	0.112	5st year	5278	0.861	0.944	0.546	0.423	0.769	0.952	0.104	5st year	4667	0.827	0.804	0.582	0.44	0.861	0.794	0.156	5st year	102	0.948	0.941	0.889	0.828	0.96	0.935	0.072
6st year	8238(7213,1025)	3295	0.856	0.864	0.608	0.474	0.845	0.867	0.134	6st year	4287	0.85	0.925	0.536	0.412	0.765	0.934	0.119	6st year	3817	0.82	0.793	0.622	0.486	0.864	0.776	0.216	6st year	134	0.962	0.94	0.882	0.789	1	0.923	0.115
7st year	6532(5456,1076)	2613	0.848	0.856	0.657	0.542	0.836	0.861	0.143	7st year	3475	0.824	0.891	0.545	0.431	0.743	0.905	0.126	7st year	2944	0.832	0.815	0.699	0.586	0.866	0.798	0.226	7st year	113	0.92	0.894	0.864	0.76	1	0.84	0.107
8st year	5544(4449,1095)	2218	0.862	0.883	0.737	0.663	0.828	0.896	0.208	8st year	2724	0.782	0.914	0.563	0.515	0.62	0.943	0.117	8st year	2681	0.859	0.85	0.776	0.694	0.881	0.838	0.1	8st year	139	0.904	0.899	0.899	0.838	0.969	0.84	0.084
9st year	4317(3248,1069)	1727	0.891	0.912	0.827	0.804	0.851	0.932	0.111	9st year	2118	0.802	0.897	0.595	0.53	0.679	0.924	0.092	9st year	2122	0.922	0.928	0.903	0.911	0.895	0.948	0.052	9st year	77	0.868	0.87	0.886	0.796	1	0.737	0.219
10st year	1421(1051,370)	568	0.825	0.821	0.708	0.616	0.832	0.817	0.224	10st year	928	0.814	0.841	0.635	0.54	0.772	0.856	0.214	10st year	476	0.796	0.782	0.772	0.685	0.884	0.708	0.264	10st year	17	0.837	0.882	0.75	0.75	0.75	0.923	0.233
11st year	839(600,239)	335	0.807	0.816	0.709	0.646	0.787	0.828	0.242	11st year	531	0.812	0.849	0.68	0.625	0.746	0.878	0.259	11st year	295	0.778	0.766	0.745	0.669	0.842	0.714	0.233	11st year	13	0.575	0.615	0.444	0.5	0.4	0.75	0.189
12st year	460(316,144)	184	0.812	0.809	0.728	0.656	0.819	0.804	0.274	12st year	281	0.814	0.822	0.688	0.604	0.797	0.83	0.275	12st year	165	0.789	0.782	0.775	0.713	0.849	0.729	0.3	12st year	14	0.708	0.857	0.5	0.5	0.5	0.917	0.098
13st year	260(181,79)	104	0.848	0.858	0.778	0.739	0.823	0.873	0.205	13st year	151	0.821	0.881	0.7	0.677	0.724	0.918	0.203	13st year	102	0.836	0.833	0.832	0.792	0.875	0.796	0.204	13st year	7	0.8	0.714	0.667	0.5	1	0.6	0.227
14st year	116(72,44)	46	0.765	0.784	0.706	0.732	0.682	0.847	0.2	14st year	51	0.69	0.745	0.581	0.75	0.474	0.906	0.22	14st year	61	0.809	0.803	0.769	0.714	0.833	0.784	0.11	14st year	4	1	1	1	1	1	1	0.244
